# Supplementary material for: Endogenous Rab38 regulates LRRK2’s membrane recruitment and substrate Rab phosphorylation in melanocytes
Source: J Biol Chem. 2023 Aug 23;299(10):105192. doi: 10.1016/j.jbc.2023.105192 (PMC10551901; doi:10.1016/j.jbc.2023.105192)
Supplement: Supporting Tables S1 and S2 [file mmc8.xlsx]

## Sheet: Table S1
Gene Target	Target Strand	Exon	Target Sequence	PAM	Oligo	Oligo Sequence 5' to 3'
LRRK2	+	7	CCGGTGCTACAATCTTGTGG	TGG	Oligo 1	CACCGCCGGTGCTACAATCTTGTGG
					Oligo 2	AAACCCACAAGATTGTAGCACCGGC
Rab32	+	1	TCGCCCTCAAAGTTCTCAAC	TGG	Oligo 1	CACCGTCGCCCTCAAAGTTCTCAAC
					Oligo 2	AAACGTTGAGAACTTTGAGGGCGAC
Rab38 (guide 1)	-	1	CGCGAAGTCCACACCAATGG	TGG	Oligo 1	CACCGCGCGAAGTCCACACCAATGG
					Oligo 2	AAACCCATTGGTGTGGACTTCGCGC
Rab38 (guide 2)	+	1	TCGCACTACCGGGCCACCAT	TGG	Oligo 1	CACCGTCGCACTACCGGGCCACCAT
					Oligo 2	AAACATGGTGGCCCGGTAGTGCGAC

## Sheet: Table S2
Gene Template	Primer Description	Primer Sequence 5'to 3'	Expected Product length (bp)
LRRK2	PCR fwd	TGTTAGCCACTAACGAAGTAGGA	503
	PCR rev	TGAACGGCAGACGTCTCATTA
	sequencing PCR product	GGCAGACGTCTCATTAAATACCA	N/A
Rab32	PCR fwd	AAGAAGTTCCCTAGGCCGTG	454
	PCR rev	GGTTAGGCCTCCCAAAGTCG
	sequencing PCR product	AAGAAGTTCCCTAGGCCGTG	N/A
Rab38	PCR fwd	GGAGGATTAAACCCGGGGGA	450
	PCR rev	CATTTTCCACTCCCCGAACC
	sequencing PCR product	ATTTTCCACTCCCCGAACCT	N/A
